# Supplementary material for: Anthropometric and Body Composition Correlates of Hypertension in Children and Adolescents with Intellectual Disabilities
Source: J Clin Med. 2026 Jan 28;15(3):1058. doi: 10.3390/jcm15031058 (PMC12897980; doi:10.3390/jcm15031058)
Supplement: Supplementary file 1 [file jcm-15-01058-s001.zip]

Archive with 1 entries (1 files):
- jcm-4049145-supplementary.pdf
